# Supplementary material for: Determinants of HIV Testing Uptake Among People Who Use New Psychoactive Substances in Kazakhstan: A Multi-Regional Cross-Sectional Study
Source: Healthcare (Basel). 2026 Apr 28;14(9):1183. doi: 10.3390/healthcare14091183 (PMC13163755; doi:10.3390/healthcare14091183)
Supplement: Supplementary file 1 [file healthcare-14-01183-s001.zip]

Archive with 1 entries (1 files):
- healthcare-4255354-supplementary.pdf
